# Supplementary material for: Complete Prevention of Bubbles in a PDMS-Based Digital PCR Chip with a Multifunction Cavity
Source: Biosensors (Basel). 2024 Feb 21;14(3):114. doi: 10.3390/bios14030114 (PMC10968645; doi:10.3390/bios14030114)
Supplement: Supplementary file 1 [file biosensors-14-00114-s001.zip]

Archive with 1 entries (1 files):
- biosensors-2785878-supplementary.pdf
